# Supplementary material for: Regulating the UAS/GAL4 system in adult Drosophila with Tet-off GAL80 transgenes
Source: PeerJ. 2017 Dec 14;5:e4167. doi: 10.7717/peerj.4167 (PMC5733373; doi:10.7717/peerj.4167)
Supplement: Supplemental Information 2 — pDJ146.nucl: pDJ146 sequence (macVector format) pDJ146.gb: pDJ146 sequence (Genbank format) pDJ147.nucl: pDJ146 sequence (macVector format) pDJ147.gb: pDJ146 sequence (Genbank format). [file peerj-05-4167-s002.zip]

Archive with 9 entries (8 files):
- pDJ146.gb
- __MACOSX/
- __MACOSX/._pDJ146.gb
- pDJ146.nucl
- __MACOSX/._pDJ146.nucl
- pDJ147.gb
- __MACOSX/._pDJ147.gb
- pDJ147.nucl
- __MACOSX/._pDJ147.nucl
