# Supplementary material for: Regulating the UAS/GAL4 system in adult Drosophila with Tet-off GAL80 transgenes
Source: PeerJ. 2017 Dec 14;5:e4167. doi: 10.7717/peerj.4167 (PMC5733373; doi:10.7717/peerj.4167)
Supplement: Supplemental Information 2 — pDJ146.nucl: pDJ146 sequence (macVector format) pDJ146.gb: pDJ146 sequence (Genbank format) pDJ147.nucl: pDJ146 sequence (macVector format) pDJ147.gb: pDJ146 sequence (Genbank format). [file peerj-05-4167-s002.zip › pDJ146.gb]

LOCUS       pDJ146                 17506 bp    DNA     circular SYN 10-Nov-2017
DEFINITION  D.melanogaster P element CaSpeR-4 gene.
ACCESSION   X81645
VERSION     X81645.1  GI:551448
KEYWORDS    Carnegie-4 vector; P element; transformation vector; white gene.
SOURCE      synthetic construct.
  ORGANISM  synthetic construct
            artificial sequence.
REFERENCE   1  (bases 1 to 7862)
  AUTHORS   Pirrotta,V.
  TITLE     Direct Submission
  JOURNAL   Submitted (14-SEP-1994) V. Pirrotta, Dept of Zoology, University of
            Geneva, 30 Quai E. Ansermet, 1211 Geneva, SWITZERLAND
COMMENT     -- Additional Annotations --
            VERSION = <X81645.1  GI:551448>
            -- End of Add
FEATURES             Location/Qualifiers
     source          complement(<9463..>9472)
                     /db_xref="taxon:7227"
                     /note=" [Split]"
                     /organism="Drosophila melanogaster"
     source          complement(<9463..>9472)
                     /db_xref="taxon:32630"
                     /focus
                     /note=" [Split]"
                     /organism="synthetic construct"
     misc_feature    1..233
                     /note="P element 3' end"
     misc_feature    234..>241
                     /note="polylinker"
     misc_feature    <299..>2066
                     /note="scs"
     CDS             complement(<3027..4334)
                     /note="GAL80 protein"
     primer_bind     3027..3051
                     /note="Lee primer bind"
     misc_feature    3774..4320
                     /note="DJ112 verified"
     misc_feature    3997..>4345
                     /note="DJ111 verified [Split]"
     primer_bind     complement(4315..4335)
                     /note="Lee primer bind"
     misc_feature    complement(4537..4555)
                     /note="tetO 18mer"
     misc_feature    complement(4579..4597)
                     /note="tetO 18mer"
     misc_feature    complement(4619..4637)
                     /note="tetO 18mer"
     misc_feature    complement(4661..4679)
                     /note="tetO 18mer"
     misc_feature    complement(4703..4721)
                     /note="tetO 18mer"
     misc_feature    complement(4745..4763)
                     /note="tetO 18mer"
     misc_feature    complement(4787..4805)
                     /note="tetO 18mer"
     exon            6784..>6927
                     /note="Tub exon 1"
     intron          6928..>7416
                     /note="alpha Tub84B intron 1-2"
     CDS             7733..8740
                     /note="tetracyclin-responsive transcriptional activator"
     misc_binding    <8764..8786
                     /note="DJ36 oligo [Split]"
     misc_binding    complement(9154..9170)
                     /note="DJ24 oligo"
     misc_binding    complement(9441..>9462)
                     /note="DJ39 oligo [Split]"
     misc_feature    complement(<9463..>9472)
                     /note="polylinker [Split]"
     misc_feature    <9504..>9994
                     /note="scs'"
     gene            10326..>13514
                     /note="white"
     exon            10326..>10573
                     /gene="white"
                     /number=1
     mRNA            join(10326..>10572,10968..11239,11314..11968,12001..12346,
                     12567..12698,12769..13514)
                     /gene="white"
     CDS             join(10502..10572,10968..11239,11314..11968,12001..12346,
                     12567..12698,12769..13383)
                     /codon_start=1
                     /db_xref="GI:870997"
                     /gene="white"
                     /protein_id="CAA57305.1"
                     /transl_table=11
                     /translation="MGQEDQELLIRGGSKHPSAEHLNKVTADASQSCINQGFGQAKNYG
                     TLLPPSPPEDSGSGSGQLAENLTYAWHNMDIFGAVNQPGSGWRQLVNRTRGLFCNERHI
                     PAPRKHLLKNVCGVAYPGELLAVMGSSGAGKTTLLNALAFRSPQGIQVSPSGMRLLNGQ
                     PVDAKEMQARCAYVQQDDLFIGSLTAREHLIFQAMVRMPRHLTYRQRVARVDQVIQELS
                     LSKCQHTIIGVPGRVKGLSGGERKRLAFASEALTDPPLLICDEPTSGLDSFTAHSVVQV
                     LKKLSQKGKTVILTIHQPSSELFELFDKILLMAEGRVAFLGTPSEAVDFFSYITLHLNS
                     YPAWVPSVLPTTIRRTFTYRCWPLCPDGRSSPVIGSPRYGDNFAISKVARDMEQLLATK
                     NLEKPLEQPENGYTYKATWFMQFRAVLWRSWLSVLKEPLLVKVRLIQTTMVAILIGLIF
                     LGQQLTQVGVMNINGAIFLFLTNMTFQNVFATINVFTSELPVFMREARSRLYRCDTYFL
                     GKTIAELPLFLTVPLVFTAIAYPMIGLRAGVLHFFNCLALVTLVANVSTSFGYLISCAS
                     SSTSMALSVGPPVIIPFLLFGGFFLNSGSVPVYLKWLSYLSWFRYANEGLLINQWADVE
                     PGEISCTSSNTTCPSSGKVILETLNFSAADLPLDYVGLAILIVSFRVLAYLALRLRARR
                     KE"
     intron          10573..10967
                     /gene="white"
                     /number=1
     exon            10968..11239
                     /gene="white"
                     /number=2
     intron          11240..11313
                     /gene="white"
                     /number=2
     exon            11314..11968
                     /gene="white"
                     /number=3
     intron          11969..12000
                     /gene="white"
                     /number=3
     exon            12001..12346
                     /gene="white"
                     /number=4
     intron          12347..12566
                     /gene="white"
                     /number=4
     exon            12567..12698
                     /gene="white"
                     /number=5
     intron          12699..12768
                     /gene="white"
                     /number=5
     exon            12769..13514
                     /gene="white"
                     /number=6
     misc_feature    14161..14746
                     /note="P element 5' end"
     misc_feature    14747..14975
                     /note="white linker sequence"
     misc_feature    14976..17005
                     /note="pUC8 plasmid sequence"
     misc_feature    17006..17506
                     /note="white linker sequence"
BASE COUNT      4800 A      3932 C      3871 G      4895 T         8 OTHER
ORIGIN      ?
        1 CATGATGAAA TAACATAAGG TGGTCCCGTC GGCAAGAGAC ATCCACTTAA CGTATGCTTG
       61 CAATAAGTGC GAGTGAAAGG AATAGTATTC TGAGTGTCGT ATTGAGTCTG AGTGAGACAG
      121 CGATATGATT GTTGATTAAC CCTTAGCATG TCCGTGGGGT TTGAATTAAC TCATAATATT
      181 AATTAGACGA AATTATTTTT AAAGTTTTAT TTTTAATAAT TTGCGAGTAC GCAAAGCTTG
      241 GCTGCAGGTC GACTCTAGCT AGAGGATCCG ATACCCGGGC CCCCCCTCGA CGCTAGAGGA
      301 TCTGCGTATG ATACCAAATT TCTGAGATTA AGTTGATATT TCATTTTTTT TTATTTTATT
      361 TTGATGGTTG AAAGATTGAT ATAGATAAAG ACGTAAATTG AACTTTTGTT TCCTTAACAT
      421 GACAAAGAAA CTTGCAGCCA CTAAATATTT GTATATATTT TCAGTTAAAT CGAATCACAT
      481 GCTAAGTATA TTAATAAAAC GTTTGTCTTT GTAAAATCAA CGAACTGTTG ATCATCTATC
      541 CGTCCTGTTT TGCTCCCAGT GTAGCGGCAA CAGTTGCACT GTTTGGTGTT TGGTGGCTCA
      601 AAAATGTAAT TACGCACTCC AGTGCAAAAG CAATCGACAG CAAATTACAT ATTTGTAATG
      661 GTGTGCAATT GAACTGCTTT TAAAATTGAA TAGCAATTAA ATTGTTGCTT GGCAAACACG
      721 AACACACACA GCCCGAAAAA AAACCAGACA AACCACTACA GACAGACTCA GACACACACC
      781 GATAGAAACG CTGCTGCGCC GACGCAGCTG CGCTGCGAAC TTCTCTTCCT CTTCTCCTTC
      841 TTCATCTTTT AATTTCTTTT ACCTTTAACT ATTATCTATT TTAGCATAAT TTCATTCACA
      901 CACCAGCTTT TGTTTGTATT GAAATTAGTC GCGGCGGCGT AATTAAACAA TGCGGTATTT
      961 CGAAACTCGC GCTGAGAACG ACCGACAATA ACACCAACAC AGACAGGAGC GCGCCCTTCT
     1021 CGCACGCAGC ACAAATTTAT TATAACACGT AAACAACAAC GCCGCAACGC CGAACGCAAC
     1081 TTATTTTTCC GGCAGCGACG CGTCCGCATA CGTCCGCTCA CGTTAAGTTC CGCAGAGAGA
     1141 AGTTGTTGAA AACATAAACA GAATCACTTG TTGCACTCTT TGAGAAAACT GGGGCTATTG
     1201 CGGAAAAAAC CAACTAAAAA TATTGCAGGT TAGGGGTACT ACGCTCGATT GGCGTACGGC
     1261 CACCACTTTT GCGACTTCAC TGTTAACCGC TACCTTCATA GAGACTTTTA CCCGATAAAT
     1321 GTTATGTAGT TTGACTTTCT CTGTTAATCA CAAGAAAAAA TATTGTGGAA ATTAAAATTA
     1381 TCTCAAACTC AATAAGGAAA TAATAATATA TACACCTATG TTTTATAGAA GTCAACAGTA
     1441 AATAAGTTAT TTGGAAAACC ATTGTAGCCG TTTAAATAAA TCTCCTTGAG TGTGTTTTAA
     1501 ATAACGGTCA TTAAGTATAT TACTTGGCCC TCTGAATTTC TTGAATTACA CCATTTTTTG
     1561 AAATAAATCA ATCCAAAAGA CTACTTTTTG GTGGCAAATG AACTGCATAA AAAGTAACAA
     1621 AAGAAATATG TTTTTGAAAT AACAGTATAG CTGAAGTGTA TTAAAAAATA CCGTCATATG
     1681 AGCGACCCGC TGTTACCGCT TCGCTGCGAA TGACAAAACG GGCTGAGCAA GAAAATGGCG
     1741 TAGAAGGCGA CGAAAATTCG TTTCACTCGT GAAGAAAACC TCGATAACTG AGGAATACAG
     1801 CTGGGATTTA AAGAGCATAT TCGAACTACA AGCAGAGATG TTTCCTGGTG GAAACGGAAA
     1861 CGCCGATTTG GGCTACAACA AGCATGCCCA CGTCCATGGA CTTGGACAAC ATGGCCATGG
     1921 GCACAACCAT AATCACAATC AGTTCCTGGC GCAGCCCCCA CCACCCCCCA CACATTTTTC
     1981 ACTGCCCTCC GGGGGCGGTC AGGGCATGGT GACGCCCATG GTAGCCGCCG GCCTGCCGCT
     2041 CGCCATGCAG GGTGGCGTTG GCATCGGGCC GCAGCGGCCC CACCGCGGTG GCGGCCGCTA
     2101 TGGGCATATG TTGCCAAACT CTAAACCAAA TACTCATTCT GATGTTTTAA ATGATTTGCC
     2161 CTCCCATATG TCCTTCCGAG TGAGAGACAC AAAAAATTCC CACACACTAT TGCAATGAAA
     2221 ATAAATTTCC TTTATTAGCC AGAAGTCAGA TGCTCAAGGG GCTTCATGAT GTCCCCATAA
     2281 TTTTTGGCAG AGGGAAAAAG ATCTCAGTGG TATTTGTGAG CCAGGGCATT GGCCACACCA
     2341 GCCACCACCT TCTGATAGGC AGCCTGCACC TGAGGAGTGA ATTCTTTGCC AAAATGATGA
     2401 GACAGCACAA CAACCAGCAC GTTGCCCAGG AGCTGTAGGA AAAAGAAGAA GGCATGAACA
     2461 TGGTTAGCAG AGGGGCCCGG TTTGGACTCA GAGTATTTTA TCCTCATCTC AAACAGTGTA
     2521 TATCATTGTA ACCATAAAGA GAAAGGCAGG ATGATTACCA GGATGTAGTT GTTTCTACCA
     2581 ATAAGAATAT TTCCACGCCA GCCAGAATTT ATATGCAGAA ATATTCTACC TTATCATTTA
     2641 ATTATAACAA TTGTTCTCTA AAACTGTGCT GAAGTACAAT ATAATTACCC TGATTGCCTT
     2701 GAAAAAAAAG TGATTAGAGA AAGTACTTAC AATCTGACAA ATAAACGAAA GTGAATTTAA
     2761 AAATTCGTTA CAAATGCAAG CTAAAGTTTA ACGAAAAAAG TTACAGAAAA TGAAAAGAAA
     2821 ATAAGAGGAG ACAATGGTTG TCAACAGAGT AGAAAGTGAA AGAAACAAAA TTATCATGAG
     2881 GGTCCATGGT GATACAAGGG ACATCTTCCC ATTCTAAACA ACACCCTGAA AACTTTGCCC
     2941 CCTCCATATA ACATGAATTT TACAATAGCG AAAAAGAAAG AACAATCAAG GGTCCCCAAA
     3001 CTCACCCTGA AGTTCTCAGC TCTAGATTAT AAACTATAAT GCGAGATATT GCTAACGTTT
     3061 AATGTGGAGC CCATCATGTT ACTTTTATAA ACGCTCTCGA TTAACCTGTG TAATATCAGA
     3121 GCATCCATCA AGGTGGGAAA GCCTTCGAAA TCGAAACCTT GCATTACAAA TTGTGAGGGT
     3181 AATTCAGGAA TTTTCTTTGT ATTGAAGTGG AAGTCAGAGA TAGATTGATA CAGTCGATGA
     3241 ATGTTACCCA CAATGGCATT ATAATTTCGT AAATGATATA CTTCCATGAT TTCTTTACCT
     3301 GCATCATACC CCGGGTCTAA AGGAGCTTGT TGTCCATTGG CTAGCGGGAA GTCGTTTGCT
     3361 CTAGTTCCAC TGTAGTAAAG GACCAGATTT GAAATTTCTG CGAATCCGGC ATCGCCTTCA
     3421 AGTTTCAAAT CTCCCTTGGT ACCGTGAATG TCAATGACCA AATTTTTGGT AAATTTTTTG
     3481 GTAGGTTTGC CACCTTTGAA ACTGCATGAC ACTGGAACAT TGCCATTTAA CAATGTGCCT
     3541 TGGAATAAAA GATGATCCGG TACTGTCTTT GGGACTCGCT GGCCCAATCG GTTACCACGC
     3601 TCATCTATCA GCTCTTGCTC TGGAATATTA TTGAAAACCA TTGCATTTAT CCTGGAAAAG
     3661 TACGAACTTG TCATGTATTG TAAAATATCG ATTGTGTGAC CAAATGTTGT GGTTACCAGA
     3721 TCTACACCGT TCCCGATTTC ATAGATGTAT TTTGGTGATT TAACAGGCCT TTCGTAGCCG
     3781 TACCAACCGC CATTTCCAGC AATCTCGATC GAATTAATGT CGCCGATATA GCCTTGAGAT
     3841 ATTAATTCTT TTGCTCTCAA AATATATGGT GATTTACGAC CTTGTAAAGA GATGATGGTT
     3901 TGAACCCCAC GTTCAGCAGC AGCCTTATAA ATGGATTCGG CTTGATCTAG TGAACATGCA
     3961 AGGGCCCATT CTACGAAAAG ATACTTGAGG TTCGGATTAT TTTTGGAGAA TTCCAAGAGA
     4021 GGCATAACAA CTTCATAATG GCTGGCCACT TGGATAGCTA TCACTATCAT ATCTATAGTG
     4081 GAAGATGATG CAAATGACTC TAAAGTGGGA AAAGCAGTGG CATTACTCAA TTTTAGACGC
     4141 TGAATGGTGG CAATAGAAGT CTCAATTTTT GGACTGTATA AGGCAGTGAT TTGAAATTGT
     4201 GACGATAGTT GCAGTATGGC GGGGTAATGT GTCTTGATTG CCCATCCTTT GGCTGCGTTG
     4261 AGACCGACGA ATCCGACTCT TATGGGAGCT GCATTAGGCA CGGTTGAGAC CGAAGATCTC
     4321 TTGTTGTAGT CCATGTTGCT CTAGAGGATC CCCGGGTACC GAGCTCGAAT TCGGGGCCGC
     4381 GGAGGCTGGA TCGGTCCCGG TGTCTTCTAT GGAGGTCAAA ACAGCGTGGA TGGCGTCTCC
     4441 AGGCGATCTG ACGGTTCACT AAACGAGCTC TGCTTATATA GGCCTCCCAC CGTACACGCC
     4501 TACCTCGACC CGGGTACCGA GCTCGACTTT CACTTTTCTC TATCACTGAT AGGGAGTGGT
     4561 AAACTCGACT TTCACTTTTC TCTATCACTG ATAGGGAGGT AAACTCGACT TTCACTTTTC
     4621 TCTATCACTG ATAGGGAGTG GTAAACTCGA CTTTCACTTT TCTCTATCAC TGATAGGGAG
     4681 TGGTAAACTC GACTTTCACT TTTCTCTATC ACTGATAGGG AGTGGTAAAC TCGACTTTCA
     4741 CTTTTCTCTA TCACTGATAG GGAGTGGTAA ACTCGACTTT CACTTTTCTC TATCACTGAT
     4801 AGGGAGTGGT AAACTCGAGG AATTCGATAT CAAGCTTGCA CAGGTCCTGT TCGATAACGT
     4861 CGTACTCGGG AATCACCTTT AACTTGTCCG CTATTGGGTA TTTGTCCTTA AACACATTCG
     4921 TAATCTCTCC CACAATCATT GCCCTGGCCT CTGCAATGTA AAAAGTATTT ATAAAATATC
     4981 GCTGGCTCTA AAGGAAACAT ATTAATCAAA GTATTGAGGC TTTATCAATC TAACATTTAC
     5041 AAGTAGTCAG ACCACAATTT TTAGACTGCA CTTCTGCGTA AGTAAATGAA ATGAAATGGT
     5101 GACCTACTCT TGGGTAGCCG TACTGTTATA TGCTGACGAG CCTTCACCTG GGCCTGCTTT
     5161 TTCTCCTGTT TCGTCTGATG CGTCGGATGC GGCTGGACTG GCTGATTGTT GGGATTGGGT
     5221 TTTGGATGCT GCTCCGAAAG GTGGGCCACA GCTTTTGCGA TGGTGGTGCC CACTATGCGG
     5281 TTGCTGCAGG AACTACAGCT GAATGTTCGC TTTATTGTCT GCAGCTCCTG GGGCTGGACG
     5341 AAGGCCACGC CCTCACCCGG TGCGGCCATC TCCTGCGGCA AAACGTATGT GGGATTCCTG
     5401 TCCAAGTAGC TCTCGATGCC CACCATAATG CGCTCCAGCA GGTTGGCCAG GTGCGGGTCT
     5461 AGCTGCGGCG GATTCGTCGT CTGGTTCACT GAGTTTAGGG TCTGCAGAAA GAAGTGTGCC
     5521 TCCATGGTAA GCGGATTCAT CTGCACGATC AGCGGGCTTT AGTCTAAAAA TTCGAATGAT
     5581 ACAAACTCGT ACTCACGTAA AGCAGTTTGT TTGGCATCAT CTCGGCCATC GTCTTATTCT
     5641 TCTTCGTGGC CTTTGTTACC GGAGCGGCTA TGTTGGGCGC GGTGGAGCCC GGAAGCTGAA
     5701 AGGTTAATCG AATGCGTTAA CTTTTCTGCA ACTCGAAAGT TTGCCGCCTT TGTTCGACTG
     5761 CCAATAACTG TTGATTCGAA AATTCGAATC GAAGCGGTTG AATTTCGTAG GGTGGCCAAC
     5821 TACACCAAAG TTCGCCGGCG GTGTATGCAT GTGAGTGTGA GTGTGACAGT GGGTGTACGT
     5881 GTGCTTTAAG CGACACAATC GCACCGCGAT GTACATATTT TTGTAGAAAT GTGTGTGCAT
     5941 TTTTCGTCCG GATCACGGCT CCATAAAATA AATCATATCA CAGGGCTCAG GGATTTGTGA
     6001 GTAGAAGTTC CCGCCACTTA AACGTCACTT GTGAAATCGC CATCGACGGT CAACTTTTAC
     6061 TCACACTGGT CTTCCGCGGA CGGACCGTCT CAAAGTACTG CCTTTCTGCG TTGGAAAACA
     6121 TCGCCTTTTT CGTCCAAAAG GAGTCCCCAG GTTCGATCCG CATGGCGTTG TGCGTGCGTG
     6181 CCTTTCTTTT CAAATGATTA CGGCTATTAA CTTGGGGGCG TTAAGTTGGA AACACGTAAA
     6241 TTGCAGACTG CGATTAGAGT GACCATGAGT AGGAGTTCAA AATCTCCTGA CATCATTTTC
     6301 TTAAAACCTG CTTTGTTTTT TACATTTCTA TTTAATATAA CTCCTATTTG AATAAAAAAA
     6361 CAAAACAAGT TTAGATGTTA AGATATTAAC TACATCCTTT GCTCCAAAGG GAGAGGGGAA
     6421 GTTATGGAGT TAATTAATTT GCTGTTGGAA ATCAATATGG AGTCAGAAAT ATAATGATTT
     6481 ACTAAACCTT ATTGAATCGG TAACGATGCG AATTTATATT AAAATAGCTT TTATGAAACA
     6541 TTCAACAAAA ATATTATTAA TGTTGGCCCA CTTTAGCAAC CGGTTAGGTC TACCGGTTGG
     6601 GCAAGCAAAG ATTCACGCCC TGGTTCGAGT CCCAACTAGT CCTGCAAAAT ACCGCAGCAA
     6661 GTTTTAGAGA GACCAAGTGC CATTACCTCT CCCACTTCAG TTATCGGTTA TGCGGCGTTT
     6721 AAGTCGACAG CTTGCCGTCT CTAGCTCCGG TGCCTATATA AAGCAGCCCG CTTTCCACAT
     6781 TTCATATTCG TTTTACGTTT GTCAAGCCTC ATAGCCGGCA GTTCGAACGT ATACGCTCTC
     6841 TGAGTCAGAC CTCGAAATCG TAGCTCTACA CAATTCTGTG AATTTTCCTT GTCGCGTGTG
     6901 AAACACTTCC AATAAAAACT CCTGCAGGTG AGTACTTTAA AAAAAAATCT AGTGAAATAA
     6961 TGCTGAAAAG AAATTTGTGT GGGCAAAATT CAATGGGCAA AAACGCGATG CGGCTTTTTC
     7021 TCAAAATGGC GGCCGGCCTG CGTTTTTTCC TCAAAAGTGA TGACGTCATG CCTGTTTTTT
     7081 TTTTTTGTTC GCAATGAGGA ATGGCTCTTA AAAACTAGAT AAAAAAAATA TTCATTATTT
     7141 CTATGCTGCT GGAACGCTTC ATTAATCTTA AAAATTCTAA ATTCGGTTAC CATGATACTT
     7201 CGACGCATAA CTGTAGATTT TGGATAGAAT TAAAGAGAAA ATGGCGAGAG AGTAAAATTC
     7261 CGGCGTCGGC AAAGTAGAGC AAAAAAATCA GTATACCATT TAGCTACCTC TCTCACTCGC
     7321 ACGCAGTGCC GGCTCAAGTT GGGCGCGGCT CTGCAATTAT CGATTTTCTT GGGGTGTGTA
     7381 ACTAATCATC CGTTTTCCCT TCCTCCTCAT CCACAGCGTG AAGGTACCCG CCCGGGGATC
     7441 AGATCCGCGG CCGCATCCGC GGAGAGCTCA GATCCCCGGG TACCGAGCTC GAATTCATCG
     7501 ATATCTACGT CAATGGGAGT TTGTTTTGGC ACCAAAATCA ACGGGACTTT CCAAAATGTC
     7561 GTAACAACTC CGCCCCATTG ACGCAAATGG GCGGTAGGCG TGTACGGTGG GAGGTCTATA
     7621 TAAGCAGAGC TCGTTTAGTG AACCGTCAGA TCGCCTGGAG ACGCCATCCA CGCTGTTTTG
     7681 ACCTCCATAG AAGACACCGG GACCGATCCA GCCTCCGCGG CCCCGAATTC ATATGTCTAG
     7741 ATTAGATAAA AGTAAAGTGA TTAACAGCGC ATTAGAGCTG CTTAATGAGG TCGGAATCGA
     7801 AGGTTTAACA ACCCGTAAAC TCGCCCAGAA GCTAGGTGTA GAGCAGCCTA CATTGTATTG
     7861 GCATGTAAAA AATAAGCGGG CTTTGCTCGA CGCCTTAGCC ATTGAGATGT TAGATAGGCA
     7921 CCATACTCAC TTTTGCCCTT TAGAAGGGGA AAGCTGGCAA GATTTTTTAC GTAATAACGC
     7981 TAAAAGTTTT AGATGTGCTT TACTAAGTCA TCGCGATGGA GCAAAAGTAC ATTTAGGTAC
     8041 ACGGCCTACA GAAAAACAGT ATGAAACTCT CGAAAATCAA TTAGCCTTTT TATGCCAACA
     8101 AGGTTTTTCA CTAGAGAATG CATTATATGC ACTCAGCGCT GTGGGGCATT TTACTTTAGG
     8161 TTGCGTATTG GAAGATCAAG AGCATCAAGT CGCTAAAGAA GAAAGGGAAA CACCTACTAC
     8221 TGATAGTATG CCGCCATTAT TACGACAAGC TATCGAATTA TTTGATCACC AAGGTGCAGA
     8281 GCCAGCCTTC TTATTCGGCC TTGAATTGAT CATATGCGGA TTAGAAAAAC AACTTAAATG
     8341 TGAAAGTGGG TCCGCGTACA GCCGCGCGCG TACGAAAAAC AATTACGGGT CTACCATCGA
     8401 GGGCCTGCTC GATCTCCCGG ACGACGACGC CCCCGAAGAG GCGGGGCTGG CGGCTCCGCG
     8461 CCTGTCCTTT CTCCCCGCGG GACACACGCG CAGACTGTCG ACGGCCCCCC CGACCGATGT
     8521 CAGCCTGGGG GACGAGCTCC ACTTAGACGG CGAGGACGTG GCGATGGCGC ATGCCGACGC
     8581 GCTAGACGAT TTCGATCTGG ACATGTTGGG GGACGGGGAT TCCCCGGGTC CGGGATTTAC
     8641 CCCCCACGAC TCCGCCCCCT ACGGCGCTCT GGATATGGCC GACTTCGAGT TTGAGCAGAT
     8701 GTTTACCGAT GCCCTTGGAA TTGACGAGTA CGGTGGGTAG GGGGCGCGAG GATCTTATCT
     8761 AGAGGATCTT TGTGAAGGAA CCTTACTTCT GTGGTGTGAC ATAATTGGAC AAACTACCTA
     8821 CAGAGATTTA AAGCTCTAAG GTAAATATAA AATTTTTAAG TGTATAATGT GTTAAACTAC
     8881 TGATTCTAAT TGTTTGTGTA TTTTAGATTC CAACCTATGG AACTGATGAA TGGGAGCAGT
     8941 GGTGGAATGC CTTTAATGAG GAAAACCTGT TTTGCTCAGA AGAAATGCCA TCTAGTGATG
     9001 ATGAGGCTAC TGCTGACTCT CAACATTCTA CTCCTCCAAA AAAGAAGAGA AAGGTAGAAG
     9061 ACCCCAAGGA CTTTCCTTCA GAATTGCTAA GTTTTTTGAG TCATGCTGTG TTTAGTAATA
     9121 GAATCTTGCT TGCTTTGCTA TTTACACCAC AAAGGAAAAA GCTGCACTGC TATACAAGAA
     9181 AATTATGGAA AAATATTTGA TGTATAGTGC CTTGACTAGA GATCATAATC AGCCATACCA
     9241 CATTTGTAGA GGTTTTACTT GCTTTAAAAA ACCTCCCACA CCTCCCCCTG AACCTGAAAC
     9301 ATAAAATGAA TGCAATTGTT GTTGTTAACT TGTTTATTGC AGCTTATAAT GGTTACAAAT
     9361 AAAGCAATAG CATCACAAAT TTCACAAATA AAGCATTTTT TTCACTGCAT TCTAGTTGTG
     9421 GTTTGTCCAA ACTCATCAAT GTATCTTATC ATGTCTGGAT CCAGGCCTCG AGGGGGGGCC
     9481 CGGTACCGCT AGAGAATTCC AACAAAAACT TTGCTTGTTA ATAACACCTG ATGTTCAGAG
     9541 ATGCCCGATA AAATCACAGC TGTTCTGGTT CACAGTCACC AGAAATAAAA AATATTGGAA
     9601 TTGAGATGTA CACAATTAAC GATATTTATA AATATCTTCC GATAGTCTAT CGTCCGGTTA
     9661 ATCAAAATAA AGTGCGACGA ATTAACATAT TTTCNAAATT AAGACGCTCT GATAGATGTA
     9721 TTTGTATAGA GATAGAAATT AAGGTTNAAA TAACATAAAT GNCAAAGTTT AGAGCACTAT
     9781 TCAATAATTC TCTTGATTTC AAATTGAAAT AATACACGAT ATAACATTTT CTACACTACA
     9841 AAGTCACGAT ATTCTTCCAC CAACCGATAG TATCGCACAC TTGCCATTCG CCTCATCACG
     9901 CACACGCCCG CTTCACAATT CAAACGAACG GCATTTTATT TTCACAGGAT CCCGGGAGTC
     9961 GTGAATGTTT TACCCAATAT CGACTTTCAT TGTTCTGTAG GTAGAGCGGC CGGCCGCGAA
    10021 TTNTAGTATG TATGTAAGTT AATAAAACCC ATTTTTNCGG AAAGTAGATA AANAAAACAT
    10081 TTTTTTTTTT TANTGCACTG GATATCATTG AACTTATCTG ATCAGTTTTA AATTTANTTC
    10141 GATCCAAGGG TATTTGATGT ACCAGGTTCT TTCGATTACC TCTCACTCAA AATGACATTC
    10201 CACTCAAAGT CAGCGCTGTT TGCCTCCTTC TCTGTCCACA GAAATATCGC CGTCTCTTTC
    10261 GCCGCTGCGT CCGCTATCTC TTTCGCCACC GTTTGTAGCG TTACGTAGCG TCAATGTCCG
    10321 CCTTCAGTTG CATTTTGTCA GCGGTTTCGT GACGAAGCTC CAAGCGGTTT ACGCCATCAA
    10381 TTAAACACAA AGTGCTGTGC CAAAACTCCT CTCGCTTCTT ATTTTTGTTT GTTTTTTGAG
    10441 TGATTGGGGT GGTGATTGGT TTTGGGTGGG TAAGCAGGGG AAAGTGTGAA AAATCCCGGC
    10501 AATGGGCCAA GAGGATCAGG AGCTATTAAT TCGCGGAGGC AGCAAACACC CATCTGCCGA
    10561 GCATCTGAAC AATGTGAGTA GTACATGTGC ATACATCTTA AGTTCACTTG ATCTATAGGA
    10621 ACTGCGATTG CAACATCAAA TTGTCTGCGG CGTGAGAACT GCGACCCACA AAAATCCCAA
    10681 ACCGCAATCG CACAAACAAA TAGTGACACG AAACAGATTA TTCTGGTAGC TGTGCTCGCT
    10741 ATATAAGACA ATTTTTAAGA TCATATCATG ATCAAGACAT CTAAAGGCAT TCATTTTCGA
    10801 CTACATTCTT TTTTACAAAA AATATAACAA CCAGATATTT TAAGCTGATC CTAGATGCAC
    10861 AAAAAATAAA TAAAAGTATA AACCTACTTC GTAGGATACT TCGTTTTGTT CGGGGTTAGA
    10921 TGAGCATAAC GCTTGTAGTT GATATTTGAG ATCCCCTATC ATTGCAGGGT GACAGCGGAC
    10981 GCTTCGCAGA GCTGCATTAA CCAGGGCTTC GGGCAGGCCA AAAACTACGG CACGCTCCTG
    11041 CCACCCAGTC CGCCGGAGGA CTCCGGTTCA GGGAGCGGCC AACTAGCCGA GAACCTCACC
    11101 TATGCCTGGC ACAATATGGA CATCTTTGGG GCGGTCAATC AGCCGGGCTC CGGATGGCGG
    11161 CAGCTGGTCA ACCGGACACG CGGACTATTC TGCAACGAGC GACACATACC GGCGCCCAGG
    11221 AAACATTTGC TCAAGAACGG TGAGTTTCTA TTCGCAGTCG GCTGATCTGT GTGAAATCTT
    11281 AATAAAGGGT CCAATTACCA ATTTGAAACT CAGTTTGCGG CGTGGCCTAT CCGGGCGAAC
    11341 TTTTGGCCGT GATGGGCAGT TCCGGTGCCG GAAAGACGAC CCTGCTGAAT GCCCTTGCCT
    11401 TTCGATCGCC GCAGGGCATC CAAGTATCGC CATCCGGGAT GCGACTGCTC AATGGCCAAC
    11461 CTGTGGACGC CAAGGAGATG CAGGCCAGGT GCGCCTATGT CCAGCAGGAT GACCTCTTTA
    11521 TCGGCTCCCT AACGGCCAGG GAACACCTGA TTTTCCAGGC CATGGTGCGG ATGCCACGAC
    11581 ATCTGACCTA TCGGCAGCGA GTGGCCCGCG TGGATCAGGT GATCCAGGAG CTTTCGCTCA
    11641 GCAAATGTCA GCACACGATC ATCGGTGTGC CCGGCAGGGT GAAAGGTCTG TCCGGCGGAG
    11701 AAAGGAAGCG TCTGGCATTC GCCTCCGAGG CACTAACCGA TCCGCCGCTT CTGATCTGCG
    11761 ATGAGCCCAC CTCCGGACTG GACTCATTTA CCGCCCACAG CGTCGTCCAG GTGCTGAAGA
    11821 AGCTGTCGCA GAAGGGCAAG ACCGTCATCC TGACCATTCA TCAGCCGTCT TCCGAGCTGT
    11881 TTGAGCTCTT TGACAAGATC CTTCTGATGG CCGAGGGCAG GGTAGCTTTC TTGGGCACTC
    11941 CCAGCGAAGC CGTCGACTTC TTTTCCTAGT GAGTTCGATG TGTTTATTAA GGGTATCTAG
    12001 CATTACATTA CATCTCAACT CCTATCCAGC GTGGGTGCCC AGTGTCCTAC CAACTACAAT
    12061 CCGGCGGACT TTTACGTACA GGTGTTGGCC GTTGTGCCCG GACGGGAGAT CGAGTCCCGT
    12121 GATCGGATCG CCAAGATATG GCGACAATTT TGCTATTAGC AAAGTAGCCC GGGATATGGA
    12181 GCAGTTGTTG GCCACCAAAA ATTTGGAGAA GCCACTGGAG CAGCCGGAGA ATGGGTACAC
    12241 CTACAAGGCC ACCTGGTTCA TGCAGTTCCG GGCGGTCCTG TGGCGATCCT GGCTGTCGGT
    12301 GCTCAAGGAA CCACTCCTCG TAAAAGTGCG ACTTATTCAG ACAACGGTGA GTGGTTCCAG
    12361 TGGAAACAAA TGATATAACG CTTACAATTC TTGGAAACAA ATTCGCTAGA TTTTAGTTAG
    12421 AATTGCCTGA TTCCACACCC TTCTTAGTTT TTTTCAATGA GATGTATAGT TTATAGTTTT
    12481 GCAGAAAATA AATAAATTTC ATTTAACTCG CGAACATGTT GAAGATATGA ATATTAATGA
    12541 GATGCGAGTA ACATTTTAAT TTGCAGATGG TTGCCATCTT GATTGGCCTC ATCTTTTTGG
    12601 GCCAACAACT CACGCAAGTG GGCGTGATGA ATATCAACGG AGCCATCTTC CTCTTCCTGA
    12661 CCAACATGAC CTTTCAAAAC GTCTTTGCCA CGATAAATGT AAGTCTTGTT TAGAATACAT
    12721 TTGCATATTA ATAATTTACT AACTTTCTAA TGAATCGATT CGATTTAGGT GTTCACCTCA
    12781 GAGCTGCCAG TTTTTATGAG GGAGGCCCGA AGTCGACTTT ATCGCTGTGA CACATACTTT
    12841 CTGGGCAAAA CGATTGCCGA ATTACCGCTT TTTCTCACAG TGCCACTGGT CTTCACGGCG
    12901 ATTGCCTATC CGATGATCGG ACTGCGGGCC GGAGTGCTGC ACTTCTTCAA CTGCCTGGCG
    12961 CTGGTCACTC TGGTGGCCAA TGTGTCAACG TCCTTCGGAT ATCTAATATC CTGCGCCAGC
    13021 TCCTCGACCT CGATGGCGCT GTCTGTGGGT CCGCCGGTTA TCATACCATT CCTGCTCTTT
    13081 GGCGGCTTCT TCTTGAACTC GGGCTCGGTG CCAGTATACC TCAAATGGTT GTCGTACCTC
    13141 TCATGGTTCC GTTACGCCAA CGAGGGTCTG CTGATTAACC AATGGGCGGA CGTGGAGCCG
    13201 GGCGAAATTA GCTGCACATC GTCGAACACC ACGTGCCCCA GTTCGGGCAA GGTCATCCTG
    13261 GAGACGCTTA ACTTCTCCGC CGCCGATCTG CCGCTGGACT ACGTGGGTCT GGCCATTCTC
    13321 ATCGTGAGCT TCCGGGTGCT CGCATATCTG GCTCTAAGAC TTCGGGCCCG ACGCAAGGAG
    13381 TAGCCGACAT ATATCCGAAA TAACTGCTTG TTTTTTTTTT TACCATTATT ACCATCGTGT
    13441 TTACTGTTTA TTGCCCCCTC AAAAAGCTAA TGTAATTATA TTTGTGCCAA TAAAAACAAG
    13501 ATATGACCTA TAGAATACAA GTATTTCCCC TTCGAACATC CCCACAAGTA GACTTTGGAT
    13561 TTGTCTTCTA ACCAAAAGAC TTACACACCT GCATACCTTA CATCAAAAAC TCGTTTATCG
    13621 CTACATAAAA CACCGGGATA TATTTTTTAT ATACATACTT TTCAAATCGC GCGCCCTCTT
    13681 CATAATTCAC CTCCACCACA CCACGTTTCG TAGTTGCTCT TTCGCTGTCT CCCACCCGCT
    13741 CTCCGCAACA CATTCACCTT TTGTTCGACG ACCTTGGAGC GACTGTCGTT AGTTCCGCGC
    13801 GATTCGGTTC GCTCAAATGG TTCCGAGTGG TTCATTTCGT CTCAATAGAA ATTAGTAATA
    13861 AATATTTGTA TGTACAATTT ATTTGCTCCA ATATATTTGT ATATATTTCC CTCACAGCTA
    13921 TATTTATTCT AATTTAATAT TATGACTTTT TAAGGTAATT TTTTGTGACC TGTTCGGAGT
    13981 GATTAGCGTT ACAATTTGAA CTGAAAGTGA CATCCAGTGT TTGTTCCTTG TGTAGATGCA
    14041 TCTCAAAAAA ATGGTGGGCA TAATAGTGTT GTTTATATAT ATCAAAAATA ACAACTATAA
    14101 TAATAAGAAT ACATTTAATT TAGAAAATGC TTGGATTTCA CTGGAACTAG AATTAATTCG
    14161 GCTGCTGCTC TAAACGACGC ATTTCGTACT CCAAAGTACG AATTTTTTCC CTCAAGCTCT
    14221 TATTTTCATT AAACAATGAA CAGGACCTAA CGCACAGTCA CGTTATTGTT TACATAAATG
    14281 ATTTTTTTTA CTATTCAAAC TTACTCTGTT TGTGTACTCC CACTGGTATA GCCTTCTTTT
    14341 ATCTTTTCTG GTTCAGGCTC TATCACTTTA CTAGGTACGG CATCTGCGTT GAGTCGCCTC
    14401 CTTTTAAATG TCTGACCTTT TGCAGGTGCA GCCTTCCACT GCGAATCTTT AAAGTGGGTA
    14461 TCACAAATTT GGGAGTTTTC ACCAAGGCTG CACCCAAGGC TCTGCTCCCA CAATTTTCTC
    14521 TTAATAGCAC ACTTCGGCAC GTGAATTAAT TTTACTCCAG TCACAGCTTT GCAGCAAAAT
    14581 TTGCAATATT TCATTTTTTT TTATTCCACG TAAGGGTTAA TGTTTTCAAA AAAAAATTCG
    14641 TCCGCACACA ACCTTTCCTC TCAACAAGCA AACGTGCACT GAATTTAAGT GTATACTTCG
    14701 GTAAGCTTCG GCTATCGACG GGACCACCTT ATGTTATTTC ATCATGGGCC AGACCCACGT
    14761 AGTCCAGCGG CAGATCGGCG GCGGAGAAGT TAAGCGTCTC CAGGATGACC TTGCCCGAAC
    14821 TGGGGCACGT GGTGTTCGAC GATGTGCAGC TAATTTCGCC CGGCTCCACG TCCGCCCATT
    14881 GGTTAATCAG CAGACCCTCG TTGGCGTAAC GGAACCATGA GAGGTACGAC AACCATTTGA
    14941 GGTATACTGG CACCGAGCCC GAGTTCAAGA AGAAGGCGTT TTTCCATAGG CTCCGCCCCC
    15001 CTGACGAGCA TCACAAAAAT CGACGCTCAA GTCAGAGGTG GCGAAACCCG ACAGGACTAT
    15061 AAAGATACCA GGCGTTTCCC CCTGGAAGCT CCCTCGTGCG CTCTCCTGTT CCGACCCTGC
    15121 CGCTTACCGG ATACCTGTCC GCCTTTCTCC CTTCGGGAAG CGTGGCGCTT TCTCAATGCT
    15181 CACGCTGTAG GTATCTCAGT TCGGTGTAGG TCGTTCGCTC CAAGCTGGGC TGTGTGCACG
    15241 AACCCCCCGT TCAGCCCGAC CGCTGCGCCT TATCCGGTAA CTATCGTCTT GAGTCCAACC
    15301 CGGTAAGACA CGACTTATCG CCACTGGCAG CAGCCACTGG TAACAGGATT AGCAGAGCGA
    15361 GGTATGTAGG CGGTGCTACA GAGTTCTTGA AGTGGTGGCC TAACTACGGC TACACTAGAA
    15421 GGACAGTATT TGGTATCTGC GCTCTGCTGA AGCCAGTTAC CTTCGGAAAA AGAGTTGGTA
    15481 GCTCTTGATC CGGCAAACAA ACCACCGCTG GTAGCGGTGG TTTTTTTGTT TGCAAGCAGC
    15541 AGATTACGCG CAGAAAAAAA GGATCTCAAG AAGATCCTTT GATCTTTTCT ACGGGGTCTG
    15601 ACGCTCAGTG GAACGAAAAC TCACGTTAAG GGATTTTGGT CATGAGATTA TCAAAAAGGA
    15661 TCTTCACCTA GATCCTTTTA AATTAAAAAT GAAGTTTTAA ATCAATCTAA AGTATATATG
    15721 AGTAAACTTG GTCTGACAGT TACCAATGCT TAATCAGTGA GGCACCTATC TCAGCGATCT
    15781 GTCTATTTCG TTCATCCATA GTTGCCTGAC TCCCCGTCGT GTAGATAACT ACGATACGGG
    15841 AGGGCTTACC ATCTGGCCCC AGTGCTGCAA TGATACCGCG AGACCCACGC TCACCGGCTC
    15901 CAGATTTATC AGCAATAAAC CAGCCAGCCG GAAGGGCCGA GCGCAGAAGT GGTCCTGCAA
    15961 CTTTATCCGC CTCCATCCAG TCTATTAATT GTTGCCGGGA AGCTAGAGTA AGTAGTTCGC
    16021 CAGTTAATAG TTTGCGCAAC GTTGTTGCCA TTGCTACAGG CATCGTGGTG TCACGCTCGT
    16081 CGTTTGGTAT GGCTTCATTC AGCTCCGGTT CCCAACGATC AAGGCGAGTT ACATGATCCC
    16141 CCATGTTGTG CAAAAAAGCG GTTAGCTCCT TCGGTCCTCC GATCGTTGTC AGAAGTAAGT
    16201 TGGCCGCAGT GTTATCACTC ATGGTTATGG CAGCACTGCA TAATTCTCTT ACTGTCATGC
    16261 CATCCGTAAG ATGCTTTTCT GTGACTGGTG AGTACTCAAC CAAGTCATTC TGAGAATAGT
    16321 GTATGCGGCG ACCGAGTTGC TCTTGCCCGG CGTCAATACG GGATAATACC GCGCCACATA
    16381 GCAGAACTTT AAAAGTGCTC ATCATTGGAA AACGTTCTTC GGGGCGAAAA CTCTCAAGGA
    16441 TCTTACCGCT GTTGAGATCC AGTTCGATGT AACCCACTCG TGCACCCAAC TGATCTTCAG
    16501 CATCTTTTAC TTTCACCAGC GTTTCTGGGT GAGCAAAAAC AGGAAGGCAA AATGCCGCAA
    16561 AAAAGGGAAT AAGGGCGACA CGGAAATGTT GAATACTCAT ACTCTTCCTT TTTCAATATT
    16621 ATTGAAGCAT TTATCAGGGT TATTGTCTCA TGAGCGGATA CATATTTGAA TGTATTTAGA
    16681 AAAATAAACA AATAGGGGTT CCGCGCACAT TTCCCCGAAA AGTGCCACCT GACGTCTAAG
    16741 AAACCATTAT TATCATGACA TTAACCTATA AAAATAGGCG TATCACGAGG CCCTTTCGTC
    16801 TCGCGCGTTT CGGTGATGAC GGTGAAAACC TCTGACACAT GCAGCTCCCG GAGACGGTCA
    16861 CAGCTTGTCT GTAAGCGGAT GCCGGGAGCA GACAAGCCCG TCAGGGCGCG TCAGCGGGTG
    16921 TTGGCGGGTG TCGGGGCTGG CTTAACTATG CGGCATCAGA GCAGATTGTA CTGAGAGTGC
    16981 ACCATATGCG GTGTGAAATA CCGCACCGAA TCGCGCGGAA CTAACGACAG TCGCTCCAAG
    17041 GTCGTCGAAC AAAAGGTGAA TGTGTTGCGG AGAGCGGGTG GGAGACAGCG AAAGAGCAAC
    17101 TACGAAACGT GGTGTGGTGG AGGTGAATTA TGAAGAGGGC GCGCGATTTG AAAAGTATGT
    17161 ATATAAAAAA TATATCCCGG TGTTTTATGT AGCGATAAAC GAGTTTTTGA TGTAAGGTAT
    17221 GCAGGTGTGT AAGTCTTTTG GTTAGAAGAC AAATCCAAAG TCTACTTGTG GGGATGTTCG
    17281 AAGGGGAAAT ACTTGTATTC TATAGGTCAT ATCTTGTTTT TATTGGCACA AATATAATTA
    17341 CATTAGCTTT TTGAGGGGGC AATAAACAGT AAACACGATG GTAATAATGG TAAAAAAAAA
    17401 AACAAGCAGT TATTTCGGAT ATATGTCGGC TACTCCTTGC GTCGGGCCCG AAGTCTTAGA
    17461 GCCAGATATG CGAGCACCCG GAAGCTCACG ATGAGAATGG CCAGAC
//
