# Supplementary material for: Regulating the UAS/GAL4 system in adult Drosophila with Tet-off GAL80 transgenes
Source: PeerJ. 2017 Dec 14;5:e4167. doi: 10.7717/peerj.4167 (PMC5733373; doi:10.7717/peerj.4167)
Supplement: Supplemental Information 2 — pDJ146.nucl: pDJ146 sequence (macVector format) pDJ146.gb: pDJ146 sequence (Genbank format) pDJ147.nucl: pDJ146 sequence (macVector format) pDJ147.gb: pDJ146 sequence (Genbank format). [file peerj-05-4167-s002.zip › pDJ147.gb]

LOCUS       pDJ138                 17425 bp    DNA     circular SYN 10-Nov-2017
DEFINITION  D.melanogaster P element CaSpeR-4 gene.
ACCESSION   X81645
VERSION     X81645.1  GI:551448
KEYWORDS    Carnegie-4 vector; P element; transformation vector; white gene.
SOURCE      synthetic construct.
  ORGANISM  synthetic construct
            artificial sequence.
REFERENCE   1  (bases 1 to 7862)
  AUTHORS   Pirrotta,V.
  TITLE     Direct Submission
  JOURNAL   Submitted (14-SEP-1994) V. Pirrotta, Dept of Zoology, University of
            Geneva, 30 Quai E. Ansermet, 1211 Geneva, SWITZERLAND
COMMENT     -- Additional Annotations --
            VERSION = <X81645.1  GI:551448>
            -- End of Additional
FEATURES             Location/Qualifiers
     source          complement(join(<6633..>6649,<6633..>6649))
                     /db_xref="taxon:7227"
                     /note=" [Split]"
                     /organism="Drosophila melanogaster"
     misc_feature    1..233
                     /note="P element 3' end"
     misc_feature    234..>241
                     /note="polylinker"
     misc_feature    <299..>2066
                     /note="scs"
     CDS             4907..5914
                     /note="tetracyclin-responsive transcriptional activator"
     misc_binding    <5934..5960
                     /note="DJ36 oligo [Split]"
     misc_binding    complement(6328..6344)
                     /note="DJ24 oligo"
     misc_binding    complement(6615..>6632)
                     /note="DJ39 oligo [Split]"
     misc_feature    complement(<6633..>6649)
                     /note="polylinker [Split]"
     CDS             complement(<7595..8902)
                     /note="GAL80 protein"
     primer_bind     7595..7619
                     /note="Lee primer bind"
     misc_feature    8342..8888
                     /note="DJ112 verified"
     misc_feature    8565..>8913
                     /note="DJ111 verified [Split]"
     primer_bind     complement(8883..8903)
                     /note="Lee primer bind"
     misc_feature    complement(9105..9123)
                     /note="tetO 18mer"
     misc_feature    complement(9147..9165)
                     /note="tetO 18mer"
     misc_feature    complement(9187..9205)
                     /note="tetO 18mer"
     misc_feature    complement(9229..9247)
                     /note="tetO 18mer"
     misc_feature    complement(9271..9289)
                     /note="tetO 18mer"
     misc_feature    complement(9313..9331)
                     /note="tetO 18mer"
     misc_feature    complement(9355..9373)
                     /note="tetO 18mer"
     misc_feature    <9423..>9913
                     /note="scs'"
     mRNA            join(10245..>10491,10887..11158,11233..11887,11920..12265,
                     12486..12617,12688..13433)
                     /gene="white"
     exon            10245..>10492
                     /gene="white"
                     /number=1
     gene            10245..>13433
                     /note="white"
     CDS             join(10421..10491,10887..11158,11233..11887,11920..12265,
                     12486..12617,12688..13302)
                     /codon_start=1
                     /db_xref="GI:870997"
                     /gene="white"
                     /protein_id="CAA57305.1"
                     /transl_table=11
                     /translation="MGQEDQELLIRGGSKHPSAEHLNKVTADASQSCINQGFGQAKNYG
                     TLLPPSPPEDSGSGSGQLAENLTYAWHNMDIFGAVNQPGSGWRQLVNRTRGLFCNERHI
                     PAPRKHLLKNVCGVAYPGELLAVMGSSGAGKTTLLNALAFRSPQGIQVSPSGMRLLNGQ
                     PVDAKEMQARCAYVQQDDLFIGSLTAREHLIFQAMVRMPRHLTYRQRVARVDQVIQELS
                     LSKCQHTIIGVPGRVKGLSGGERKRLAFASEALTDPPLLICDEPTSGLDSFTAHSVVQV
                     LKKLSQKGKTVILTIHQPSSELFELFDKILLMAEGRVAFLGTPSEAVDFFSYITLHLNS
                     YPAWVPSVLPTTIRRTFTYRCWPLCPDGRSSPVIGSPRYGDNFAISKVARDMEQLLATK
                     NLEKPLEQPENGYTYKATWFMQFRAVLWRSWLSVLKEPLLVKVRLIQTTMVAILIGLIF
                     LGQQLTQVGVMNINGAIFLFLTNMTFQNVFATINVFTSELPVFMREARSRLYRCDTYFL
                     GKTIAELPLFLTVPLVFTAIAYPMIGLRAGVLHFFNCLALVTLVANVSTSFGYLISCAS
                     SSTSMALSVGPPVIIPFLLFGGFFLNSGSVPVYLKWLSYLSWFRYANEGLLINQWADVE
                     PGEISCTSSNTTCPSSGKVILETLNFSAADLPLDYVGLAILIVSFRVLAYLALRLRARR
                     KE"
     intron          10492..10886
                     /gene="white"
                     /number=1
     exon            10887..11158
                     /gene="white"
                     /number=2
     intron          11159..11232
                     /gene="white"
                     /number=2
     exon            11233..11887
                     /gene="white"
                     /number=3
     intron          11888..11919
                     /gene="white"
                     /number=3
     exon            11920..12265
                     /gene="white"
                     /number=4
     intron          12266..12485
                     /gene="white"
                     /number=4
     exon            12486..12617
                     /gene="white"
                     /number=5
     intron          12618..12687
                     /gene="white"
                     /number=5
     exon            12688..13433
                     /gene="white"
                     /number=6
     misc_feature    14080..14665
                     /note="P element 5' end"
     misc_feature    14666..14894
                     /note="white linker sequence"
     misc_feature    14895..16924
                     /note="pUC8 plasmid sequence"
     misc_feature    16925..17425
                     /note="white linker sequence"
BASE COUNT      4881 A      3883 C      3839 G      4814 T         8 OTHER
ORIGIN      ?
        1 CATGATGAAA TAACATAAGG TGGTCCCGTC GGCAAGAGAC ATCCACTTAA CGTATGCTTG
       61 CAATAAGTGC GAGTGAAAGG AATAGTATTC TGAGTGTCGT ATTGAGTCTG AGTGAGACAG
      121 CGATATGATT GTTGATTAAC CCTTAGCATG TCCGTGGGGT TTGAATTAAC TCATAATATT
      181 AATTAGACGA AATTATTTTT AAAGTTTTAT TTTTAATAAT TTGCGAGTAC GCAAAGCTTG
      241 GCTGCAGGTC GACTCTAGCT AGAGGATCCG ATACCCGGGC CCCCCCTCGA CGCTAGAGGA
      301 TCTGCGTATG ATACCAAATT TCTGAGATTA AGTTGATATT TCATTTTTTT TTATTTTATT
      361 TTGATGGTTG AAAGATTGAT ATAGATAAAG ACGTAAATTG AACTTTTGTT TCCTTAACAT
      421 GACAAAGAAA CTTGCAGCCA CTAAATATTT GTATATATTT TCAGTTAAAT CGAATCACAT
      481 GCTAAGTATA TTAATAAAAC GTTTGTCTTT GTAAAATCAA CGAACTGTTG ATCATCTATC
      541 CGTCCTGTTT TGCTCCCAGT GTAGCGGCAA CAGTTGCACT GTTTGGTGTT TGGTGGCTCA
      601 AAAATGTAAT TACGCACTCC AGTGCAAAAG CAATCGACAG CAAATTACAT ATTTGTAATG
      661 GTGTGCAATT GAACTGCTTT TAAAATTGAA TAGCAATTAA ATTGTTGCTT GGCAAACACG
      721 AACACACACA GCCCGAAAAA AAACCAGACA AACCACTACA GACAGACTCA GACACACACC
      781 GATAGAAACG CTGCTGCGCC GACGCAGCTG CGCTGCGAAC TTCTCTTCCT CTTCTCCTTC
      841 TTCATCTTTT AATTTCTTTT ACCTTTAACT ATTATCTATT TTAGCATAAT TTCATTCACA
      901 CACCAGCTTT TGTTTGTATT GAAATTAGTC GCGGCGGCGT AATTAAACAA TGCGGTATTT
      961 CGAAACTCGC GCTGAGAACG ACCGACAATA ACACCAACAC AGACAGGAGC GCGCCCTTCT
     1021 CGCACGCAGC ACAAATTTAT TATAACACGT AAACAACAAC GCCGCAACGC CGAACGCAAC
     1081 TTATTTTTCC GGCAGCGACG CGTCCGCATA CGTCCGCTCA CGTTAAGTTC CGCAGAGAGA
     1141 AGTTGTTGAA AACATAAACA GAATCACTTG TTGCACTCTT TGAGAAAACT GGGGCTATTG
     1201 CGGAAAAAAC CAACTAAAAA TATTGCAGGT TAGGGGTACT ACGCTCGATT GGCGTACGGC
     1261 CACCACTTTT GCGACTTCAC TGTTAACCGC TACCTTCATA GAGACTTTTA CCCGATAAAT
     1321 GTTATGTAGT TTGACTTTCT CTGTTAATCA CAAGAAAAAA TATTGTGGAA ATTAAAATTA
     1381 TCTCAAACTC AATAAGGAAA TAATAATATA TACACCTATG TTTTATAGAA GTCAACAGTA
     1441 AATAAGTTAT TTGGAAAACC ATTGTAGCCG TTTAAATAAA TCTCCTTGAG TGTGTTTTAA
     1501 ATAACGGTCA TTAAGTATAT TACTTGGCCC TCTGAATTTC TTGAATTACA CCATTTTTTG
     1561 AAATAAATCA ATCCAAAAGA CTACTTTTTG GTGGCAAATG AACTGCATAA AAAGTAACAA
     1621 AAGAAATATG TTTTTGAAAT AACAGTATAG CTGAAGTGTA TTAAAAAATA CCGTCATATG
     1681 AGCGACCCGC TGTTACCGCT TCGCTGCGAA TGACAAAACG GGCTGAGCAA GAAAATGGCG
     1741 TAGAAGGCGA CGAAAATTCG TTTCACTCGT GAAGAAAACC TCGATAACTG AGGAATACAG
     1801 CTGGGATTTA AAGAGCATAT TCGAACTACA AGCAGAGATG TTTCCTGGTG GAAACGGAAA
     1861 CGCCGATTTG GGCTACAACA AGCATGCCCA CGTCCATGGA CTTGGACAAC ATGGCCATGG
     1921 GCACAACCAT AATCACAATC AGTTCCTGGC GCAGCCCCCA CCACCCCCCA CACATTTTTC
     1981 ACTGCCCTCC GGGGGCGGTC AGGGCATGGT GACGCCCATG GTAGCCGCCG GCCTGCCGCT
     2041 CGCCATGCAG GGTGGCGTTG GCATCGGGCC GCAGCGGCCC CACCGCGGTG GCGGCCTCGA
     2101 GTGCAGCGGC CGCCATATGC ATCCTAGGCC TATTAATATT CCGGAGTATA CGTAGCCGGC
     2161 TAACGTTAAC AACCGGTACC TCTAGAGGAT CTCGCTGCCT GTTATGTGGC CCACAAACCA
     2221 AGACACGTTT TATGGCCATT AAAGCTGGCT GATCGTCGCC AAACACCAAA TACATAATGA
     2281 ATATGTACAC ATTCGAGAAA GAAGCGATCA AAGAAGCGTC TTCGGGCGGA GTAGGAGAAT
     2341 GCGGAGGAGA AGGAGAACGA GCTGATCTAG TATCTCTCCA CAATCCAATG CCAACTGACC
     2401 AACTGGCCAT ATTCGGAGCA ATTTGAAGCC AATTTCCATC GCCTGGCGAT CGCTCCATTC
     2461 TTGGCTATAT GTTTTTCACC GTTACCCGGG GCCATTTTCA AAGACTCGTC GGCAAGATAA
     2521 GATTGTGTCA CTCGCTGTCT CTCTTCATTT GTCGAAGAAT GCTGAGGAAT TTCGCGATGA
     2581 CGTCGGCGAG TATTTTGAAG AATGAGAATA ATTTGTATTT ATACGAAAAT CAGTTAGTGG
     2641 AATTTTCTAC AAAAACATGT TATCTATAGA TAATTTTGTT GCAAAATATG TTGACTATGA
     2701 CAAAGATTGT ATGTATATAC CTTTAATGTA TTCTCATTTT CTTATGTATT TATAATGGCA
     2761 ATGATGATAC TGATGATATT TTAAGATGAT GCCAGACCAA AAGGCTTGAA TTTCTGCGTC
     2821 TTTTGCCGAA CGCAGTGCAT GTGCAATTGT TGTTTTTTGG AATATTCAAT TTTCGGACTG
     2881 TCCGCTTTGA TTTCAGTTTC TTGGCTTATT CAAAAAGCAA AGTAAAGCCA AAAAAGCGAG
     2941 ATGGCAATAC CAAATGCGGC AAAACGGTAG TGGAAGGAAA GGGGTGCGGG GCAGCGGAAG
     3001 GAAGGGTGGG GCGGGGCGTG GCGGGGTCTG TGGCTGGGCG CGACGTCACC GACGTTGGAG
     3061 CCACTCCTTT GACCATGTGT GCGTGTGTGT ATTATTCGTT CTCGCCACTC GCCGGTTGTT
     3121 TTTTTCTTTT TATGCTGCGC TCTCTCTAGC GCCATCTCGC TTACGCATGC TCAACGCACC
     3181 GCATGTTGCC GTTTCCTTTT ATGCGTCATT TTGGCTCGAA ATAGGCAATT ATTTAAACAA
     3241 AGATTAGTCA ACGAAAACGC TAAAATAAAT AAGTCTACAA TATGGTTACT TATTGCCATG
     3301 TGTGTGCAGC CAACGATAGC AACAAAAGCA ACAACACAGG TGGCTTTCCC TCTTTCACTT
     3361 TTTGTTTGCA AGCCGCGTGC GAGCAAGACG GCACGACCGG CAAACGCAAT TACGCTGACA
     3421 AAGAGCAGAC GAAGTTTTGG CGAAAAACAT CAAGGCGCCT GATACGAATG CATTTGCAAT
     3481 AACAATTGCG ATATTTAATA TTGTTTATGA AGCTGTTTGA CTTCAAAACA CACAAAAAAA
     3541 AAAATAAAAC AAATTATTTG AAAGAGAATT AGGAATCGGA CGCTTATCGT TAGGGTAACA
     3601 ACAAGAAATG CTTACTGAGT CACAGCCTCT GGAAAACTGC CGCAAGCCAG AGAGAGAGAG
     3661 AAAAAGAGGG AGAGCAGCTT AGACCGCATG TGCTTGTGTG TGAGGCGTCT CTCTCTTCGT
     3721 CTCTGTTGCG CAAACGCATA GACTGCACTG AAAAAATCGA TTACCTATTT TTTATGAATG
     3781 AATATTTGCA CTATTACTAT TCAAAACTAT TAAGATAGCA ATCACATTCA ATAGCCAAAT
     3841 ACTATACCAC CTGAGCGATG CAACGAAATG ATCAATTTGA GCAAAAATGC TGCATATTTA
     3901 GGACGGCATC ATTATAGAAA TGCTTCTTGC TGTGTACTTT TCTCTCGTCT GGCAGCTGTT
     3961 TCGCCGTTAT TGTTAAAACC GGCTTAAGTT AGGTGTGTTT TCTACGACTA GTGAATGCCC
     4021 TACTAGAAGA TGTGTGTTGC ACAAAATGTC CCTGGAATAA CCAATTTGAA GTGCAGATAG
     4081 CAGTAAACGT AAGCTAATAT GAATATTATT TAACTGTAAT GTTTTAATAT CGCTGGACAT
     4141 TACTAATAAA CCCACTATAA ACACATGTAC ATATGTATGT TTTGGCATAC AATGAGTAGT
     4201 TGGGGAAAAA ATGTGTAAAA GCACCGTGAC CATCACAGCA TAAAGATAAC CAGCTGAAGT
     4261 ATCGAATATG AGTAACCCCC AAATTGAATC ACATGCCGCA ACTGATAGGA CCCATGGAAG
     4321 TACACTCTTC ATGGCGATAT ACAAGACACA CACAAGCACG AACACCCAGT TGCGGAGGAA
     4381 ATTCTCCGTA AATGAAAACC CAATCGGCGA ACAATTCATA CCCATATATG GTAAAAGTTT
     4441 TGAACGCGAC TTGAGAGCGG AGAGCATTGC GGCTGATAAG GTTTTAGCGC TAAGCGGGCT
     4501 TTATAAAACG GGCTGCGGGA CCAGTTTTCA TATCACTACC GTTTGAGTTC TTGTGCTGTG
     4561 TGGATACTCC TCCCGACACA AAGCCGCTCC ATCAGCCAGC AGTCGTCTAA TCCAGAGACC
     4621 CCGGATCCCC GGGTACCGAG CTCAGATCCC CGGGTACCGA GCTCGAATTC ATCGATATCT
     4681 ACGTCAATGG GAGTTTGTTT TGGCACCAAA ATCAACGGGA CTTTCCAAAA TGTCGTAACA
     4741 ACTCCGCCCC ATTGACGCAA ATGGGCGGTA GGCGTGTACG GTGGGAGGTC TATATAAGCA
     4801 GAGCTCGTTT AGTGAACCGT CAGATCGCCT GGAGACGCCA TCCACGCTGT TTTGACCTCC
     4861 ATAGAAGACA CCGGGACCGA TCCAGCCTCC GCGGCCCCGA ATTCATATGT CTAGATTAGA
     4921 TAAAAGTAAA GTGATTAACA GCGCATTAGA GCTGCTTAAT GAGGTCGGAA TCGAAGGTTT
     4981 AACAACCCGT AAACTCGCCC AGAAGCTAGG TGTAGAGCAG CCTACATTGT ATTGGCATGT
     5041 AAAAAATAAG CGGGCTTTGC TCGACGCCTT AGCCATTGAG ATGTTAGATA GGCACCATAC
     5101 TCACTTTTGC CCTTTAGAAG GGGAAAGCTG GCAAGATTTT TTACGTAATA ACGCTAAAAG
     5161 TTTTAGATGT GCTTTACTAA GTCATCGCGA TGGAGCAAAA GTACATTTAG GTACACGGCC
     5221 TACAGAAAAA CAGTATGAAA CTCTCGAAAA TCAATTAGCC TTTTTATGCC AACAAGGTTT
     5281 TTCACTAGAG AATGCATTAT ATGCACTCAG CGCTGTGGGG CATTTTACTT TAGGTTGCGT
     5341 ATTGGAAGAT CAAGAGCATC AAGTCGCTAA AGAAGAAAGG GAAACACCTA CTACTGATAG
     5401 TATGCCGCCA TTATTACGAC AAGCTATCGA ATTATTTGAT CACCAAGGTG CAGAGCCAGC
     5461 CTTCTTATTC GGCCTTGAAT TGATCATATG CGGATTAGAA AAACAACTTA AATGTGAAAG
     5521 TGGGTCCGCG TACAGCCGCG CGCGTACGAA AAACAATTAC GGGTCTACCA TCGAGGGCCT
     5581 GCTCGATCTC CCGGACGACG ACGCCCCCGA AGAGGCGGGG CTGGCGGCTC CGCGCCTGTC
     5641 CTTTCTCCCC GCGGGACACA CGCGCAGACT GTCGACGGCC CCCCCGACCG ATGTCAGCCT
     5701 GGGGGACGAG CTCCACTTAG ACGGCGAGGA CGTGGCGATG GCGCATGCCG ACGCGCTAGA
     5761 CGATTTCGAT CTGGACATGT TGGGGGACGG GGATTCCCCG GGTCCGGGAT TTACCCCCCA
     5821 CGACTCCGCC CCCTACGGCG CTCTGGATAT GGCCGACTTC GAGTTTGAGC AGATGTTTAC
     5881 CGATGCCCTT GGAATTGACG AGTACGGTGG GTAGGGGGCG CGAGGATCTT ATCTAGAGGA
     5941 TCTTTGTGAA GGAACCTTAC TTCTGTGGTG TGACATAATT GGACAAACTA CCTACAGAGA
     6001 TTTAAAGCTC TAAGGTAAAT ATAAAATTTT TAAGTGTATA ATGTGTTAAA CTACTGATTC
     6061 TAATTGTTTG TGTATTTTAG ATTCCAACCT ATGGAACTGA TGAATGGGAG CAGTGGTGGA
     6121 ATGCCTTTAA TGAGGAAAAC CTGTTTTGCT CAGAAGAAAT GCCATCTAGT GATGATGAGG
     6181 CTACTGCTGA CTCTCAACAT TCTACTCCTC CAAAAAAGAA GAGAAAGGTA GAAGACCCCA
     6241 AGGACTTTCC TTCAGAATTG CTAAGTTTTT TGAGTCATGC TGTGTTTAGT AATAGAATCT
     6301 TGCTTGCTTT GCTATTTACA CCACAAAGGA AAAAGCTGCA CTGCTATACA AGAAAATTAT
     6361 GGAAAAATAT TTGATGTATA GTGCCTTGAC TAGAGATCAT AATCAGCCAT ACCACATTTG
     6421 TAGAGGTTTT ACTTGCTTTA AAAAACCTCC CACACCTCCC CCTGAACCTG AAACATAAAA
     6481 TGAATGCAAT TGTTGTTGTT AACTTGTTTA TTGCAGCTTA TAATGGTTAC AAATAAAGCA
     6541 ATAGCATCAC AAATTTCACA AATAAAGCAT TTTTTTCACT GCATTCTAGT TGTGGTTTGT
     6601 CCAAACTCAT CAATGTATCT TATCATGTCT GGATCCAGGC CTCGAGGTCG ACCTGCATGC
     6661 GGCCGCTATG GGCATATGTT GCCAAACTCT AAACCAAATA CTCATTCTGA TGTTTTAAAT
     6721 GATTTGCCCT CCCATATGTC CTTCCGAGTG AGAGACACAA AAAATTCCCA CACACTATTG
     6781 CAATGAAAAT AAATTTCCTT TATTAGCCAG AAGTCAGATG CTCAAGGGGC TTCATGATGT
     6841 CCCCATAATT TTTGGCAGAG GGAAAAAGAT CTCAGTGGTA TTTGTGAGCC AGGGCATTGG
     6901 CCACACCAGC CACCACCTTC TGATAGGCAG CCTGCACCTG AGGAGTGAAT TCTTTGCCAA
     6961 AATGATGAGA CAGCACAACA ACCAGCACGT TGCCCAGGAG CTGTAGGAAA AAGAAGAAGG
     7021 CATGAACATG GTTAGCAGAG GGGCCCGGTT TGGACTCAGA GTATTTTATC CTCATCTCAA
     7081 ACAGTGTATA TCATTGTAAC CATAAAGAGA AAGGCAGGAT GATTACCAGG ATGTAGTTGT
     7141 TTCTACCAAT AAGAATATTT CCACGCCAGC CAGAATTTAT ATGCAGAAAT ATTCTACCTT
     7201 ATCATTTAAT TATAACAATT GTTCTCTAAA ACTGTGCTGA AGTACAATAT AATTACCCTG
     7261 ATTGCCTTGA AAAAAAAGTG ATTAGAGAAA GTACTTACAA TCTGACAAAT AAACGAAAGT
     7321 GAATTTAAAA ATTCGTTACA AATGCAAGCT AAAGTTTAAC GAAAAAAGTT ACAGAAAATG
     7381 AAAAGAAAAT AAGAGGAGAC AATGGTTGTC AACAGAGTAG AAAGTGAAAG AAACAAAATT
     7441 ATCATGAGGG TCCATGGTGA TACAAGGGAC ATCTTCCCAT TCTAAACAAC ACCCTGAAAA
     7501 CTTTGCCCCC TCCATATAAC ATGAATTTTA CAATAGCGAA AAAGAAAGAA CAATCAAGGG
     7561 TCCCCAAACT CACCCTGAAG TTCTCAGCTC TAGATTATAA ACTATAATGC GAGATATTGC
     7621 TAACGTTTAA TGTGGAGCCC ATCATGTTAC TTTTATAAAC GCTCTCGATT AACCTGTGTA
     7681 ATATCAGAGC ATCCATCAAG GTGGGAAAGC CTTCGAAATC GAAACCTTGC ATTACAAATT
     7741 GTGAGGGTAA TTCAGGAATT TTCTTTGTAT TGAAGTGGAA GTCAGAGATA GATTGATACA
     7801 GTCGATGAAT GTTACCCACA ATGGCATTAT AATTTCGTAA ATGATATACT TCCATGATTT
     7861 CTTTACCTGC ATCATACCCC GGGTCTAAAG GAGCTTGTTG TCCATTGGCT AGCGGGAAGT
     7921 CGTTTGCTCT AGTTCCACTG TAGTAAAGGA CCAGATTTGA AATTTCTGCG AATCCGGCAT
     7981 CGCCTTCAAG TTTCAAATCT CCCTTGGTAC CGTGAATGTC AATGACCAAA TTTTTGGTAA
     8041 ATTTTTTGGT AGGTTTGCCA CCTTTGAAAC TGCATGACAC TGGAACATTG CCATTTAACA
     8101 ATGTGCCTTG GAATAAAAGA TGATCCGGTA CTGTCTTTGG GACTCGCTGG CCCAATCGGT
     8161 TACCACGCTC ATCTATCAGC TCTTGCTCTG GAATATTATT GAAAACCATT GCATTTATCC
     8221 TGGAAAAGTA CGAACTTGTC ATGTATTGTA AAATATCGAT TGTGTGACCA AATGTTGTGG
     8281 TTACCAGATC TACACCGTTC CCGATTTCAT AGATGTATTT TGGTGATTTA ACAGGCCTTT
     8341 CGTAGCCGTA CCAACCGCCA TTTCCAGCAA TCTCGATCGA ATTAATGTCG CCGATATAGC
     8401 CTTGAGATAT TAATTCTTTT GCTCTCAAAA TATATGGTGA TTTACGACCT TGTAAAGAGA
     8461 TGATGGTTTG AACCCCACGT TCAGCAGCAG CCTTATAAAT GGATTCGGCT TGATCTAGTG
     8521 AACATGCAAG GGCCCATTCT ACGAAAAGAT ACTTGAGGTT CGGATTATTT TTGGAGAATT
     8581 CCAAGAGAGG CATAACAACT TCATAATGGC TGGCCACTTG GATAGCTATC ACTATCATAT
     8641 CTATAGTGGA AGATGATGCA AATGACTCTA AAGTGGGAAA AGCAGTGGCA TTACTCAATT
     8701 TTAGACGCTG AATGGTGGCA ATAGAAGTCT CAATTTTTGG ACTGTATAAG GCAGTGATTT
     8761 GAAATTGTGA CGATAGTTGC AGTATGGCGG GGTAATGTGT CTTGATTGCC CATCCTTTGG
     8821 CTGCGTTGAG ACCGACGAAT CCGACTCTTA TGGGAGCTGC ATTAGGCACG GTTGAGACCG
     8881 AAGATCTCTT GTTGTAGTCC ATGTTGCTCT AGAGGATCCC CGGGTACCGA GCTCGAATTC
     8941 GGGGCCGCGG AGGCTGGATC GGTCCCGGTG TCTTCTATGG AGGTCAAAAC AGCGTGGATG
     9001 GCGTCTCCAG GCGATCTGAC GGTTCACTAA ACGAGCTCTG CTTATATAGG CCTCCCACCG
     9061 TACACGCCTA CCTCGACCCG GGTACCGAGC TCGACTTTCA CTTTTCTCTA TCACTGATAG
     9121 GGAGTGGTAA ACTCGACTTT CACTTTTCTC TATCACTGAT AGGGAGGTAA ACTCGACTTT
     9181 CACTTTTCTC TATCACTGAT AGGGAGTGGT AAACTCGACT TTCACTTTTC TCTATCACTG
     9241 ATAGGGAGTG GTAAACTCGA CTTTCACTTT TCTCTATCAC TGATAGGGAG TGGTAAACTC
     9301 GACTTTCACT TTTCTCTATC ACTGATAGGG AGTGGTAAAC TCGACTTTCA CTTTTCTCTA
     9361 TCACTGATAG GGAGTGGTAA ACTCGATCGA GGGGGGGCCC GGTACCGCTA GAGAATTCCA
     9421 ACAAAAACTT TGCTTGTTAA TAACACCTGA TGTTCAGAGA TGCCCGATAA AATCACAGCT
     9481 GTTCTGGTTC ACAGTCACCA GAAATAAAAA ATATTGGAAT TGAGATGTAC ACAATTAACG
     9541 ATATTTATAA ATATCTTCCG ATAGTCTATC GTCCGGTTAA TCAAAATAAA GTGCGACGAA
     9601 TTAACATATT TTCNAAATTA AGACGCTCTG ATAGATGTAT TTGTATAGAG ATAGAAATTA
     9661 AGGTTNAAAT AACATAAATG NCAAAGTTTA GAGCACTATT CAATAATTCT CTTGATTTCA
     9721 AATTGAAATA ATACACGATA TAACATTTTC TACACTACAA AGTCACGATA TTCTTCCACC
     9781 AACCGATAGT ATCGCACACT TGCCATTCGC CTCATCACGC ACACGCCCGC TTCACAATTC
     9841 AAACGAACGG CATTTTATTT TCACAGGATC CCGGGAGTCG TGAATGTTTT ACCCAATATC
     9901 GACTTTCATT GTTCTGTAGG TAGAGCGGCC GGCCGCGAAT TNTAGTATGT ATGTAAGTTA
     9961 ATAAAACCCA TTTTTNCGGA AAGTAGATAA ANAAAACATT TTTTTTTTTT ANTGCACTGG
    10021 ATATCATTGA ACTTATCTGA TCAGTTTTAA ATTTANTTCG ATCCAAGGGT ATTTGATGTA
    10081 CCAGGTTCTT TCGATTACCT CTCACTCAAA ATGACATTCC ACTCAAAGTC AGCGCTGTTT
    10141 GCCTCCTTCT CTGTCCACAG AAATATCGCC GTCTCTTTCG CCGCTGCGTC CGCTATCTCT
    10201 TTCGCCACCG TTTGTAGCGT TACGTAGCGT CAATGTCCGC CTTCAGTTGC ATTTTGTCAG
    10261 CGGTTTCGTG ACGAAGCTCC AAGCGGTTTA CGCCATCAAT TAAACACAAA GTGCTGTGCC
    10321 AAAACTCCTC TCGCTTCTTA TTTTTGTTTG TTTTTTGAGT GATTGGGGTG GTGATTGGTT
    10381 TTGGGTGGGT AAGCAGGGGA AAGTGTGAAA AATCCCGGCA ATGGGCCAAG AGGATCAGGA
    10441 GCTATTAATT CGCGGAGGCA GCAAACACCC ATCTGCCGAG CATCTGAACA ATGTGAGTAG
    10501 TACATGTGCA TACATCTTAA GTTCACTTGA TCTATAGGAA CTGCGATTGC AACATCAAAT
    10561 TGTCTGCGGC GTGAGAACTG CGACCCACAA AAATCCCAAA CCGCAATCGC ACAAACAAAT
    10621 AGTGACACGA AACAGATTAT TCTGGTAGCT GTGCTCGCTA TATAAGACAA TTTTTAAGAT
    10681 CATATCATGA TCAAGACATC TAAAGGCATT CATTTTCGAC TACATTCTTT TTTACAAAAA
    10741 ATATAACAAC CAGATATTTT AAGCTGATCC TAGATGCACA AAAAATAAAT AAAAGTATAA
    10801 ACCTACTTCG TAGGATACTT CGTTTTGTTC GGGGTTAGAT GAGCATAACG CTTGTAGTTG
    10861 ATATTTGAGA TCCCCTATCA TTGCAGGGTG ACAGCGGACG CTTCGCAGAG CTGCATTAAC
    10921 CAGGGCTTCG GGCAGGCCAA AAACTACGGC ACGCTCCTGC CACCCAGTCC GCCGGAGGAC
    10981 TCCGGTTCAG GGAGCGGCCA ACTAGCCGAG AACCTCACCT ATGCCTGGCA CAATATGGAC
    11041 ATCTTTGGGG CGGTCAATCA GCCGGGCTCC GGATGGCGGC AGCTGGTCAA CCGGACACGC
    11101 GGACTATTCT GCAACGAGCG ACACATACCG GCGCCCAGGA AACATTTGCT CAAGAACGGT
    11161 GAGTTTCTAT TCGCAGTCGG CTGATCTGTG TGAAATCTTA ATAAAGGGTC CAATTACCAA
    11221 TTTGAAACTC AGTTTGCGGC GTGGCCTATC CGGGCGAACT TTTGGCCGTG ATGGGCAGTT
    11281 CCGGTGCCGG AAAGACGACC CTGCTGAATG CCCTTGCCTT TCGATCGCCG CAGGGCATCC
    11341 AAGTATCGCC ATCCGGGATG CGACTGCTCA ATGGCCAACC TGTGGACGCC AAGGAGATGC
    11401 AGGCCAGGTG CGCCTATGTC CAGCAGGATG ACCTCTTTAT CGGCTCCCTA ACGGCCAGGG
    11461 AACACCTGAT TTTCCAGGCC ATGGTGCGGA TGCCACGACA TCTGACCTAT CGGCAGCGAG
    11521 TGGCCCGCGT GGATCAGGTG ATCCAGGAGC TTTCGCTCAG CAAATGTCAG CACACGATCA
    11581 TCGGTGTGCC CGGCAGGGTG AAAGGTCTGT CCGGCGGAGA AAGGAAGCGT CTGGCATTCG
    11641 CCTCCGAGGC ACTAACCGAT CCGCCGCTTC TGATCTGCGA TGAGCCCACC TCCGGACTGG
    11701 ACTCATTTAC CGCCCACAGC GTCGTCCAGG TGCTGAAGAA GCTGTCGCAG AAGGGCAAGA
    11761 CCGTCATCCT GACCATTCAT CAGCCGTCTT CCGAGCTGTT TGAGCTCTTT GACAAGATCC
    11821 TTCTGATGGC CGAGGGCAGG GTAGCTTTCT TGGGCACTCC CAGCGAAGCC GTCGACTTCT
    11881 TTTCCTAGTG AGTTCGATGT GTTTATTAAG GGTATCTAGC ATTACATTAC ATCTCAACTC
    11941 CTATCCAGCG TGGGTGCCCA GTGTCCTACC AACTACAATC CGGCGGACTT TTACGTACAG
    12001 GTGTTGGCCG TTGTGCCCGG ACGGGAGATC GAGTCCCGTG ATCGGATCGC CAAGATATGG
    12061 CGACAATTTT GCTATTAGCA AAGTAGCCCG GGATATGGAG CAGTTGTTGG CCACCAAAAA
    12121 TTTGGAGAAG CCACTGGAGC AGCCGGAGAA TGGGTACACC TACAAGGCCA CCTGGTTCAT
    12181 GCAGTTCCGG GCGGTCCTGT GGCGATCCTG GCTGTCGGTG CTCAAGGAAC CACTCCTCGT
    12241 AAAAGTGCGA CTTATTCAGA CAACGGTGAG TGGTTCCAGT GGAAACAAAT GATATAACGC
    12301 TTACAATTCT TGGAAACAAA TTCGCTAGAT TTTAGTTAGA ATTGCCTGAT TCCACACCCT
    12361 TCTTAGTTTT TTTCAATGAG ATGTATAGTT TATAGTTTTG CAGAAAATAA ATAAATTTCA
    12421 TTTAACTCGC GAACATGTTG AAGATATGAA TATTAATGAG ATGCGAGTAA CATTTTAATT
    12481 TGCAGATGGT TGCCATCTTG ATTGGCCTCA TCTTTTTGGG CCAACAACTC ACGCAAGTGG
    12541 GCGTGATGAA TATCAACGGA GCCATCTTCC TCTTCCTGAC CAACATGACC TTTCAAAACG
    12601 TCTTTGCCAC GATAAATGTA AGTCTTGTTT AGAATACATT TGCATATTAA TAATTTACTA
    12661 ACTTTCTAAT GAATCGATTC GATTTAGGTG TTCACCTCAG AGCTGCCAGT TTTTATGAGG
    12721 GAGGCCCGAA GTCGACTTTA TCGCTGTGAC ACATACTTTC TGGGCAAAAC GATTGCCGAA
    12781 TTACCGCTTT TTCTCACAGT GCCACTGGTC TTCACGGCGA TTGCCTATCC GATGATCGGA
    12841 CTGCGGGCCG GAGTGCTGCA CTTCTTCAAC TGCCTGGCGC TGGTCACTCT GGTGGCCAAT
    12901 GTGTCAACGT CCTTCGGATA TCTAATATCC TGCGCCAGCT CCTCGACCTC GATGGCGCTG
    12961 TCTGTGGGTC CGCCGGTTAT CATACCATTC CTGCTCTTTG GCGGCTTCTT CTTGAACTCG
    13021 GGCTCGGTGC CAGTATACCT CAAATGGTTG TCGTACCTCT CATGGTTCCG TTACGCCAAC
    13081 GAGGGTCTGC TGATTAACCA ATGGGCGGAC GTGGAGCCGG GCGAAATTAG CTGCACATCG
    13141 TCGAACACCA CGTGCCCCAG TTCGGGCAAG GTCATCCTGG AGACGCTTAA CTTCTCCGCC
    13201 GCCGATCTGC CGCTGGACTA CGTGGGTCTG GCCATTCTCA TCGTGAGCTT CCGGGTGCTC
    13261 GCATATCTGG CTCTAAGACT TCGGGCCCGA CGCAAGGAGT AGCCGACATA TATCCGAAAT
    13321 AACTGCTTGT TTTTTTTTTT ACCATTATTA CCATCGTGTT TACTGTTTAT TGCCCCCTCA
    13381 AAAAGCTAAT GTAATTATAT TTGTGCCAAT AAAAACAAGA TATGACCTAT AGAATACAAG
    13441 TATTTCCCCT TCGAACATCC CCACAAGTAG ACTTTGGATT TGTCTTCTAA CCAAAAGACT
    13501 TACACACCTG CATACCTTAC ATCAAAAACT CGTTTATCGC TACATAAAAC ACCGGGATAT
    13561 ATTTTTTATA TACATACTTT TCAAATCGCG CGCCCTCTTC ATAATTCACC TCCACCACAC
    13621 CACGTTTCGT AGTTGCTCTT TCGCTGTCTC CCACCCGCTC TCCGCAACAC ATTCACCTTT
    13681 TGTTCGACGA CCTTGGAGCG ACTGTCGTTA GTTCCGCGCG ATTCGGTTCG CTCAAATGGT
    13741 TCCGAGTGGT TCATTTCGTC TCAATAGAAA TTAGTAATAA ATATTTGTAT GTACAATTTA
    13801 TTTGCTCCAA TATATTTGTA TATATTTCCC TCACAGCTAT ATTTATTCTA ATTTAATATT
    13861 ATGACTTTTT AAGGTAATTT TTTGTGACCT GTTCGGAGTG ATTAGCGTTA CAATTTGAAC
    13921 TGAAAGTGAC ATCCAGTGTT TGTTCCTTGT GTAGATGCAT CTCAAAAAAA TGGTGGGCAT
    13981 AATAGTGTTG TTTATATATA TCAAAAATAA CAACTATAAT AATAAGAATA CATTTAATTT
    14041 AGAAAATGCT TGGATTTCAC TGGAACTAGA ATTAATTCGG CTGCTGCTCT AAACGACGCA
    14101 TTTCGTACTC CAAAGTACGA ATTTTTTCCC TCAAGCTCTT ATTTTCATTA AACAATGAAC
    14161 AGGACCTAAC GCACAGTCAC GTTATTGTTT ACATAAATGA TTTTTTTTAC TATTCAAACT
    14221 TACTCTGTTT GTGTACTCCC ACTGGTATAG CCTTCTTTTA TCTTTTCTGG TTCAGGCTCT
    14281 ATCACTTTAC TAGGTACGGC ATCTGCGTTG AGTCGCCTCC TTTTAAATGT CTGACCTTTT
    14341 GCAGGTGCAG CCTTCCACTG CGAATCTTTA AAGTGGGTAT CACAAATTTG GGAGTTTTCA
    14401 CCAAGGCTGC ACCCAAGGCT CTGCTCCCAC AATTTTCTCT TAATAGCACA CTTCGGCACG
    14461 TGAATTAATT TTACTCCAGT CACAGCTTTG CAGCAAAATT TGCAATATTT CATTTTTTTT
    14521 TATTCCACGT AAGGGTTAAT GTTTTCAAAA AAAAATTCGT CCGCACACAA CCTTTCCTCT
    14581 CAACAAGCAA ACGTGCACTG AATTTAAGTG TATACTTCGG TAAGCTTCGG CTATCGACGG
    14641 GACCACCTTA TGTTATTTCA TCATGGGCCA GACCCACGTA GTCCAGCGGC AGATCGGCGG
    14701 CGGAGAAGTT AAGCGTCTCC AGGATGACCT TGCCCGAACT GGGGCACGTG GTGTTCGACG
    14761 ATGTGCAGCT AATTTCGCCC GGCTCCACGT CCGCCCATTG GTTAATCAGC AGACCCTCGT
    14821 TGGCGTAACG GAACCATGAG AGGTACGACA ACCATTTGAG GTATACTGGC ACCGAGCCCG
    14881 AGTTCAAGAA GAAGGCGTTT TTCCATAGGC TCCGCCCCCC TGACGAGCAT CACAAAAATC
    14941 GACGCTCAAG TCAGAGGTGG CGAAACCCGA CAGGACTATA AAGATACCAG GCGTTTCCCC
    15001 CTGGAAGCTC CCTCGTGCGC TCTCCTGTTC CGACCCTGCC GCTTACCGGA TACCTGTCCG
    15061 CCTTTCTCCC TTCGGGAAGC GTGGCGCTTT CTCAATGCTC ACGCTGTAGG TATCTCAGTT
    15121 CGGTGTAGGT CGTTCGCTCC AAGCTGGGCT GTGTGCACGA ACCCCCCGTT CAGCCCGACC
    15181 GCTGCGCCTT ATCCGGTAAC TATCGTCTTG AGTCCAACCC GGTAAGACAC GACTTATCGC
    15241 CACTGGCAGC AGCCACTGGT AACAGGATTA GCAGAGCGAG GTATGTAGGC GGTGCTACAG
    15301 AGTTCTTGAA GTGGTGGCCT AACTACGGCT ACACTAGAAG GACAGTATTT GGTATCTGCG
    15361 CTCTGCTGAA GCCAGTTACC TTCGGAAAAA GAGTTGGTAG CTCTTGATCC GGCAAACAAA
    15421 CCACCGCTGG TAGCGGTGGT TTTTTTGTTT GCAAGCAGCA GATTACGCGC AGAAAAAAAG
    15481 GATCTCAAGA AGATCCTTTG ATCTTTTCTA CGGGGTCTGA CGCTCAGTGG AACGAAAACT
    15541 CACGTTAAGG GATTTTGGTC ATGAGATTAT CAAAAAGGAT CTTCACCTAG ATCCTTTTAA
    15601 ATTAAAAATG AAGTTTTAAA TCAATCTAAA GTATATATGA GTAAACTTGG TCTGACAGTT
    15661 ACCAATGCTT AATCAGTGAG GCACCTATCT CAGCGATCTG TCTATTTCGT TCATCCATAG
    15721 TTGCCTGACT CCCCGTCGTG TAGATAACTA CGATACGGGA GGGCTTACCA TCTGGCCCCA
    15781 GTGCTGCAAT GATACCGCGA GACCCACGCT CACCGGCTCC AGATTTATCA GCAATAAACC
    15841 AGCCAGCCGG AAGGGCCGAG CGCAGAAGTG GTCCTGCAAC TTTATCCGCC TCCATCCAGT
    15901 CTATTAATTG TTGCCGGGAA GCTAGAGTAA GTAGTTCGCC AGTTAATAGT TTGCGCAACG
    15961 TTGTTGCCAT TGCTACAGGC ATCGTGGTGT CACGCTCGTC GTTTGGTATG GCTTCATTCA
    16021 GCTCCGGTTC CCAACGATCA AGGCGAGTTA CATGATCCCC CATGTTGTGC AAAAAAGCGG
    16081 TTAGCTCCTT CGGTCCTCCG ATCGTTGTCA GAAGTAAGTT GGCCGCAGTG TTATCACTCA
    16141 TGGTTATGGC AGCACTGCAT AATTCTCTTA CTGTCATGCC ATCCGTAAGA TGCTTTTCTG
    16201 TGACTGGTGA GTACTCAACC AAGTCATTCT GAGAATAGTG TATGCGGCGA CCGAGTTGCT
    16261 CTTGCCCGGC GTCAATACGG GATAATACCG CGCCACATAG CAGAACTTTA AAAGTGCTCA
    16321 TCATTGGAAA ACGTTCTTCG GGGCGAAAAC TCTCAAGGAT CTTACCGCTG TTGAGATCCA
    16381 GTTCGATGTA ACCCACTCGT GCACCCAACT GATCTTCAGC ATCTTTTACT TTCACCAGCG
    16441 TTTCTGGGTG AGCAAAAACA GGAAGGCAAA ATGCCGCAAA AAAGGGAATA AGGGCGACAC
    16501 GGAAATGTTG AATACTCATA CTCTTCCTTT TTCAATATTA TTGAAGCATT TATCAGGGTT
    16561 ATTGTCTCAT GAGCGGATAC ATATTTGAAT GTATTTAGAA AAATAAACAA ATAGGGGTTC
    16621 CGCGCACATT TCCCCGAAAA GTGCCACCTG ACGTCTAAGA AACCATTATT ATCATGACAT
    16681 TAACCTATAA AAATAGGCGT ATCACGAGGC CCTTTCGTCT CGCGCGTTTC GGTGATGACG
    16741 GTGAAAACCT CTGACACATG CAGCTCCCGG AGACGGTCAC AGCTTGTCTG TAAGCGGATG
    16801 CCGGGAGCAG ACAAGCCCGT CAGGGCGCGT CAGCGGGTGT TGGCGGGTGT CGGGGCTGGC
    16861 TTAACTATGC GGCATCAGAG CAGATTGTAC TGAGAGTGCA CCATATGCGG TGTGAAATAC
    16921 CGCACCGAAT CGCGCGGAAC TAACGACAGT CGCTCCAAGG TCGTCGAACA AAAGGTGAAT
    16981 GTGTTGCGGA GAGCGGGTGG GAGACAGCGA AAGAGCAACT ACGAAACGTG GTGTGGTGGA
    17041 GGTGAATTAT GAAGAGGGCG CGCGATTTGA AAAGTATGTA TATAAAAAAT ATATCCCGGT
    17101 GTTTTATGTA GCGATAAACG AGTTTTTGAT GTAAGGTATG CAGGTGTGTA AGTCTTTTGG
    17161 TTAGAAGACA AATCCAAAGT CTACTTGTGG GGATGTTCGA AGGGGAAATA CTTGTATTCT
    17221 ATAGGTCATA TCTTGTTTTT ATTGGCACAA ATATAATTAC ATTAGCTTTT TGAGGGGGCA
    17281 ATAAACAGTA AACACGATGG TAATAATGGT AAAAAAAAAA ACAAGCAGTT ATTTCGGATA
    17341 TATGTCGGCT ACTCCTTGCG TCGGGCCCGA AGTCTTAGAG CCAGATATGC GAGCACCCGG
    17401 AAGCTCACGA TGAGAATGGC CAGAC
//
